# Supplementary material for: mLST8 is essential for coronavirus replication and regulates its replication through the mTORC1 pathway
Source: mBio. 2023 Jun 28;14(4):e00899-23. doi: 10.1128/mbio.00899-23 (PMC10470783; doi:10.1128/mbio.00899-23)
Supplement: Table S1 — Primers. [file mbio.00899-23-s0002.xlsx]

## Sheet: Sheet1
Supplementary table 1. Primer pairs and sgRNAs targeting sequences used in this study
Name	Sequence	Notes
mLST8-sgRNA	TGAGGATGGCCGCTGGATGT	for construction of lentivirus sgRNA expression vectors
mLST8-sg top	CACCGACATCCAGCGGCCATCCTCA
mLST8-sg bottom	AAACTGAGGATGGCCGCTGGATGTC
Mus-mLST8-sgRNA	CGAAGCATGATTGCTGCTGCAGG
Mus-mLST8-sg top	CACCGCGAAGCATGATTGCTGCTGC
Mus-mLST8-sg bottom	AAACGCAGCAGCAATCATGCTTCGC
Raptor-sgRNA	TCAGCTGCTCGGCAAAGAAG
Raptor-sg top	CACCGCTTCTTTGCCGAGCAGCTGA
Raptor-sg bottom	AAACTCAGCTGCTCGGCAAAGAAGC
S6K1-sgRNA	CTTCGGGTACTTGGTAAAGG
S6K1-sg top	CACCGCTTCGGGTACTTGGTAAAGG
S6K1-sg bottom	AAACCCTTTACCAAGTACCCGAAGC
ULK-sgRNA	GGTTGGCACGGCGCCCACCG
ULK1-sg-top	CACCGGTTGGCACGGCGCCCACCG
ULK1-sg-bottom	AAACCGGTGGGCGCCGTGCCAACC
TGEV-N-qPCR-F	ACGCTTGGTAGTCGTGGTG	for real-time quantitative PCR assay
TGEV-N-qPCR-R	TTGGCAACGAGGTCAGTGTC
mLST8-qPCR-F	AGGTCCGAGTCTTTCAAGCAG
mLST8-qPCR-R	CGTAGCATGATTGCTGCTGC
β-actin-qPCR-F	CGGGACCTGACCGACTACCT
β-actin-qPCR-R	GGCCGTGATCTCCTTCTGC
pig-APN-F1	CCTCAGCGTTCGACTACCTC
pig-APN-R1	TCAGCAAGACCCAATCGTCC
mLST8-CDS-F	ATGAACACGTCTCCAGGCAC	for construction of lentivirus overexpression vector
mLST8-CDS-R	GCCCAGCACACTGTCGTTGAAG
4E-BP1-CDS-F	ATGTCCAGCGGCAGCAGCTG
4E-BP1-CDS-R	AATGTCCATCTCAAACTG
